# Supplementary material for: Mechanochemical Treatment in High-Shear Thermokinetic Mixer as an Alternative for Tire Recycling
Source: Polymers (Basel). 2022 Oct 19;14(20):4419. doi: 10.3390/polym14204419 (PMC9610282; doi:10.3390/polym14204419)
Supplement: Supplementary file 1 [file polymers-14-04419-s001.zip]

Archive with 1 entries (1 files):
- polymers-1981177-supplementary.pdf
